# Supplementary material for: Comparative Analysis of Clinical Characteristics and Antimicrobial Resistance Between Acinetobacter baumannii and Other Acinetobacter Species
Source: Pathogens. 2025 Jan 8;14(1):46. doi: 10.3390/pathogens14010046 (PMC11768325; doi:10.3390/pathogens14010046)
Supplement: Supplementary file 1 [file pathogens-14-00046-s001.zip]

Archive with 1 entries (1 files):
- pathogens-3373258-supplementary.pdf
